# Supplementary material for: Nanocrystalline Apatites: Post-Immersion Acidification and How to Avoid It—Application to Antibacterial Bone Substitutes
Source: Bioengineering (Basel). 2023 Feb 7;10(2):220. doi: 10.3390/bioengineering10020220 (PMC9952497; doi:10.3390/bioengineering10020220)
Supplement: Supplementary file 1 [file bioengineering-10-00220-s001.zip]

Archive with 1 entries (1 files):
- bioengineering-2194443-supplementary.pdf
